# Supplementary material for: Effects of lifestyle intervention on adults with metabolic associated fatty liver disease: A systematic review and meta-analysis
Source: Front Endocrinol (Lausanne). 2023 Feb 16;14:1081096. doi: 10.3389/fendo.2023.1081096 (PMC9978774; doi:10.3389/fendo.2023.1081096)
Supplement: Supplementary file 1 [file Table_1.xlsx]

## Sheet: data 
Reference	Country	Numbers	Clinical characteristics	Intervention form	Age	Gender(Man/Woman)	BMI	Interventions	Interveners	Control	Duration	Outcomes	Measurer	Results
Promrat et al., 2010	USA	31/28	NAFLD&Obesity	Diets&Exercise	35–60	22//9	34(25～40)	Diet: 1000–1500 kcal/day, 25% from fat Exercise: 10,000 steps/day, 200 min/week	Unmentioned	Usual lifestyle	48weeks	HFC, BMI, WC, TG, HDL, HbA1c, HOMA-IR	Unmentioned	HFC reduced in intervention group.
Arefhosseini et al., 2011	Iran	44	NAFLD&Obesity	Diets	30-49	22//22	28.99±2.72/29.21±2.61	Low carbohydrate diet: carbohydrate:fat:protein: 40:40:20 500 kcal less than energy requirement	Dietitians	Low fat diets: carbohydrate:fat:protein: 55:25:20 500 kcal less than energy requirement	6weeks	HFC, BMI, TG, HDL	Trained assessor	TG decreased 18.09% in low carbohydrate diet. HFC and BMI decreased in both groups. Low carbohydrate diet. is better than low fat diet in improving HFC
Sullivan et al., 2012	USA	33/18	NAFLD&Obesity	Exercise	44-50	5//13	38.1±4.6	Types: aerobic exercise: 30–60 min×5 times/week;Intensity:45%–55% of VO2 peak	Under supervision:1 time/week	;Daily activities;	16weeks	HFC, BMI, TG, HDL	Unmentioned	HFC decreased in aerobic exercise group.
Al-Jiffri et al., 2013	Saudi Arabia	100	NAFLD&Obesity&DM2	Diets&Exercise	35-55	100//0	32.11±3.54/32.37±3.92	Diet: 1200 kcal/day, Carbohydrate:fat:protein: 55:30–35:15 Exercise: 40 min×36 times, 65%–75% of maximum HR	Unclear	No intervention	3months	BMI, HOMA-IR	Unmentioned	BMI and HOMA-IR reduced in intervention group.
Bacchi et al., 2013	Italy	32/31	NAFLD&Obesity&DM2	Exercise	53–58	22//9	30.5±1.0/28.8±1.1	Types: aerobic exercise: 60 min×3times/week;Intensity:45%–55% of VO2 peak	Under supervision all through	Types: resistance exercise;Intensity:10 repetitions×3×3 times/week;Intensity:70%–80% 1RM	4months	HFC, BMI, TG, HDL, HbA1c	Unmentioned	HFC and HbA1c decreased in both groups.
Zelber-Sagi et al., 2014	Israel	82/64	NAFLD&Obesity	Exercise	36–58	34//30	30.75±4.52/31.3±4.14	Types: resistance exercise;Intensity:8–12repetitions×3×3 times/week	Unmentioned	Daily activities;	3months	HFC, BMI, WC, BP, TG, HDL, FBG, HbA1c, HOMA-IR	Trained assessor	HFC, BMI, and WC decreased in RE group.
Hallsworth et al., 2015)	UK	29/23	NAFLD&Obesity	Exercise	44–64	Unmentioned	31±4/31±5	Types: aerobic exercise:30–40min× 3 times/week	Under supervision in the first 2 sessions	Daily activities	12weeks	HFC, BMI, TG, FBG, HbA1c, HOMA-IR	Unmentioned	HFC and BMI decreased in HIIT group.
Elsisia & Aneisb, 2016	Egypt	32	NAFLD&Obesity	Exercise	33–56	15//17	33.99±2.57/33.13±2.11	Types: resistance exercise; 10 repetitions× 2–3×3 times/week;Intensity:70%–80% 1RM,RPE: 13–14	Under supervision Closely	Types: aerobic exercise:20–30 min×3 times/week;Intensity:75% of max HR	12weeks	HFC, BMI, WC, TG, HDL	Trained assessor	HFC and WC decreased in CWT group.
Kaliora et al., 2016	Greece	55/44	NAFLD&Obesity	Diets	40–61	23//32	29.5±4.3/28.2±3.7	Currant arm: currants replacing snacks of similar caloric content and dietary counseling	Dietitians	Dietary counseling	24weeks	HFC, BMI, WC, SBP, DBP, TG, HDL, HbA1c	Unmentioned	WC and FBG reduced in the currant arm. HFC, BMI, HbA1c, and CRP reduced in both arms.
Razavi Zade et al., 2016	Iran	60/60	NAFLD&Obesity	Diets	32–53	30//30	28.5±3.2/28.3±3.3	DASH diet: rich in fruits, vegetables, whole grains, and low-fat dairy products and low in saturated fats, cholesterol, refined grains, and sweets 350–700 kcal less than energy requirement	Dietitians	Usual diets 350–700 kcal less than energy requirement	8 weeks	HFC, BMI, WC, TG, HDL, FBG, HOMA-IR, CRP	Trained assessor	BMI, WC, HOMA-IR, TG, and CRP decreased in DASH diet.
Zhang et al., 2016	China	220/211/208	NAFLD&Obesity	Exercise	46–62	71//149	27.9±2.7/28.1±3.3/28.0±2.7	Ⅰ:Types: aerobic exercise: vigorous exercise: 30 min×5 times/week×6months,Intensity: 60%–80% of max HR; moderate exercise: 30 min×5times/week×6months, Intensity:45%–55% of max HR;Ⅱ:Types: aerobic exercise: moderate exercise:30 min×5 times/week×12months;Intensity:45%–55% of max HR	Under supervision 1 time/week	Daily activities	12months	HFC, BMI, WC, BP, TG, HDL	Trained assessor	WC and SBP reduced in AE Ⅰ group. HFC reduced in both aerobic exercise groups.
Abd El-Kader et al., 2016	Saudi Arabia	100	NAFLD&Obesity	Diets &exercise	45–57	70//30	32.35±2.54/31.76±2.92	Diet: 1200 kcal/day, carbohydrate:fat:protein: 55:30–35:15 Exercise: 40 min×3 times/week, 65%–75% of maximum HR	Unclear	No intervention	3months	BMI, TG, HDL, HOMA-IR	Unclear	BMI, TG, and HOMA-IR reduced in intervention group. HDL increased in intervention group.
Rezende et al., 2016	Brazil	44/40	NAFLD&Obesity	Exercise	48–63	0//40	34.1±4.4/32.0±5.0	Types: aerobic exercise: 30–50 min×2times/week;Intensity:10% below RCP	Under supervision	Daily activities	24weeks	HFC, BMI, WC, TG, HDL, HbA1c, HOMA-IR	Unclear	WC decreased and HDL increased in AE group.
Houghton et al., 2017	Australia	26/24	NAFLD&Obesity	Exercise	42–67	Unmentioned	33±7/33±5	Types: aerobic exercise and/or resistance exercise: 45–60 min×3 times/week	Under supervision	Daily activities	12weeks	HFC, TG, HbA1c, HOMA-IR, CRP	Trained assessor	HFC and TG reduced in exercise group.
Oh et al., 2017	Japan	61/52	NAFLD&Obesity	Exercise	46–53	52//0	27.2±0.9/28.4±0.9/28.8±1.1	Ⅰ:Types: aerobic exercise: (3 min×3VE+2 min×2 rests)×3 times/week,Intensity:80%–85% of VO2 peak; Ⅱ: Types: aerobic exercise: 40 min×3times/week,Intensity:60%–65% of VO2 peak	Unmentioned	Types: resistance exercise: 3times/week;Intensity:1RM	12weeks	HFC, TG, HOMA-IR	Trained assessor	HFC reduced in both aerobic groups.
Katsagoni et al., 2018	Greece	63/63	NAFLD&Obesity	Diets &exercise	38–60	43//20	30.04/31.67/32.44	Ⅰ:MLG: 1500 kcal/day for women, 1800 kcal/day for men, carbohydrate:fat:protein: 45:35:20, moderate–vigorous intensity physical activity, 30min/day, optimal sleep;Ⅱ:MDG: 1500 kcal/day for women, 1800 kcal/day for men,carbohydrate:fat:protein: 45:35:20	Unmentioned	Usual lifestyle	24weeks	HFC, BMI, TG, HDL, FBG, HOMA-IR	Unclear	HFC decreased in MLG and MDG groups.
Jia, 2018	China	474/461	NAFLD&Obesity	Exercise	48–62	230//231	75.28±10.18/74.94±10.37/74.69±10.3	Ⅰ:Types: aerobic exercise: 45 min×5 times/week,Intensity:50%–70% of max HR;Ⅱ: Types: resistance exercise:10–15 repetitions×3×3/week	Unmentioned	Daily activities	6months	HFC, BMI, WC, BP, TG, HLD, FBG, HOMA-IR	Trained assessor	HFC, WC, DBP, TG, FBG, and HOMA-IR reduced in AE and RE groups.
Properzi et al., 2018	Australia	51/50/50/49/48	NAFLD&Obesity	Diets	38–62	25//26	30.2±5.6/31.5±4.1	Low carbohydrate diet: carbohydrate:fat:protein :40:40:20	Dietitians	Low-fat diets: carbohydrate:fat:protein: 50:30:20	12weeks	HFC, BMI, WC, SBP, DBP, TG, HDL, FBG, HbA1c, HOMA-IR	Unmentioned	TG and HbA1c decreased in low carbohydrate diet. HFC decreased in both groups. Low carbohydrate diet. is better than low fat diet in improving HFC
Eslami et al., 2019	Iran	70/64	NAFLD&Obesity	Diets	36–56	19//45	30.90±3.62/31.36±3.74	Soy milk instead of 1 serving of grains and fats 500 kcal less than energy requirement	Unmentioned	Usual diets 500 kcal less than energy requirement	8 weeks	HFC, BMI, WC, TG, HDL, CRP	Unclear	CRP decreased in soy milk group.
Rezaei et al., 2019	Iran	66/54(66)	NAFLD&Obesity	Diets	32–60	29//37	30.6±3.6/29.6±3.9	Olive oil 20 g per day 500 kcal less than energy requirement	Dietitians	Sunflower oil 20 g per day 500 kcal less than energy requirement	12 weeks	HFC, BMI, WC, SBP, DBP, TG, HDL, FBG, HOMA-IR	Unclear	HFC and TG reduced in olive group. WC, SBP, and DBP reduced in both groups.
Maleki et al., 2019	Iran	66/62	NAFLD&Obesity	Diets	36–56	19//43	30.85±3.53/31.29±3.77	Soy milk instead of 1 serving of grains and fats 500 kcal less than energy requirement	Unmentioned	Usual diets 500 kcal less than energy requirement	8 weeks	SBP, DBP, FBG, HOMA-IR	Unclear	DBP and HOMA-IR reduced in soy milk group.
Gheflati et al., 2019	Iran	60/54	NAFLD&Obesity	Diets	31–49	12//48	32.77±3.63/31.09±3.24	Purslane seeds 10 g/day before breakfast and dinner 500 kcal less than energy requirement	Unmentioned	Usual diets 500 kcal less than energy requirement	8 weeks	SBP, DBP, TG, HDL, FBG, HOMA-IR	Unclear	FBG and HOMA-IR reduced in purslane seed group
Deibert et al., 2019	Germany	26/22	NAFLD&Obesity	Diet&exercise	40–68	13//9	32.2±3.4/32.4±3.7	MRG: first 6 weeks: 2 daily meals replace soy–yogurt–honey Following 18 weeks, 1 daily meal replace soy–yogurt–honey	Unmentioned	Usual lifestyle	24weeks	HFC, BMI, WC, HG, HDL, FBG, HbA1c	Unclear	HFC reduced in MRG group.
Cai et al., 2019	China	271/264	NAFLD&Obesity	Diet	27-41	87//184	26.76±1.59/26.12±2.21/26.34±2.73	Ⅰ:ADF: a fast day with 25% of energy requirement and a feed day with ad libitum food;Ⅱ:TRF: an 8-h window for food intake and a 16-h window of fasting	Unmentioned	Control: 80% of energy requirement	12 weeks	HFC, BMI, WC, TG, HDL, FBG	Unclear	BMI and TG decreased in both ADF and TRF groups.
Abdelbasset et al., 2019	Saudi Arabia	32/32	NAFLD&Obesity&DM2	Exercise	49–61	19//13	36.3±4.5/35.9±5.3	Types: aerobic exercise: HIIT: (4 min×3 VE+2 min ×2 rests)×3/week;Intensity:80%–85% of VO2 peak	Unmentioned	Daily activities	8 weeks	HFC, BMI, WC, BP, TG, HLD, FBG, HOMA-IR	Unclear	HFC, WC, DBP, TG, FBG, and HOMA-IR reduced in AE and RE groups.
Dorosti et al., 2020	Iran	112/94	NAFLD&Obesity	Diet	34–52	39//55	32.5±4.1/31.8±4.4	At least half of cereal servings from whole-grain foods each day	Dietitians	Usual cereals	12 weeks	HFC, SBP, DBP, TG, HDL, FBG, HOMA-IR	Trained assessor	HFC, SBP, and DBP decreased in whole-grain foods
Abdelbasset et al., 2020	Saudi Arabia	48/47	NAFLD&Obesity&DM2	Exercise	46–63	27//20	36.3±4.5/36.7±3.4/35.9±5.3	Ⅰ:Types: aerobic exercise: HIIT: (4 min×3 VE+2 min ×2 rests)×3/week;Intensity:80%–85% of VO2 peak; Ⅱ: MICT: (4 min×3 ME at +2 min×2rests)×3 times/week,Intensity:60%–70% of max HR	Under supervision	Daily activities	8 weeks	HFC, BMI, TG, HDL, HbA1c, HOMA-IR	Unclear	HFC reduced in both aerobic groups.
Lim et al., 2020	Singapore	108/101(108)	NAFLD&Obesity	Diet&exercise	35–57	68//40	30.1±4.0/30.8±4.8	Mobile App group: individualized caloric goal, 10,000 steps/day	Unmentioned	Usual lifestyle	6months	BMI, WC, SBP, DBP	Unclear	WC, SBP, and DBP reduced in mobile App group.
Liu, 2020	China	158/147	NAFLD&Obesity	Exercise	30–55	113//34	27.63±3.46/28.39±2.69/27.11±2.73	Aerobic exercise 30–60 min×5 times/week,60%–80% of max HR	Under supervision 1 time/week	Daily activities	3months	HFC, BMI, WC, BP, TG, FBG	Unclear	HFC, WC, and TG reduced in both AE. WC reduced in AE under supervision 1 time/month.
Çevik Saldiran et al., 2020	Turkey	32/31	NAFLD&Obesity	Exercise	36–54	12//19	32.74±4.78/33.17±4.91	Types: resistance exercise:WBV: 40 min×4 times/week;60%–80% of max HR	Under supervision	Usual activities	8 weeks	HFC, TG, HDL, FBG, HbA1c, HOMA-IR	Trained assessor	HOMA-IR decreased in WBV group.
Ristic-Medic et al., 2020	Serbia	27/24	NAFLD&Obesity	Diet	28–39	Unmentioned	30.43±1.81/30.17±2.28	Ⅰ:Low carbohydrate diet: carbohydrate:fat:protein: 50:30＋:15, 600–800 kcal less than energy requirement;Ⅱ: 5:2diet (low-fat diets): carbohydrate:fat:protein: 45–60:20:10–20	Nutritionists	Low-fat diets: carbohydrate:fat:protein: 60:25:15 600–800 kcal less than energy requirement	3months	HFC, BMI, WC, TG, HDL, FBG, HOMA-IR, CRP	Unclear	HFC and TG decreased in low carbohydrate diet. HDL increased in low carbohydrate diet. WC, FBG, and HOMA-IR decreased in both groups.
Holmer et al., 2021	Sweden	74/64	NAFLD&Obesity	Diet	47–67	33//41	32.1±3.8/32.3±2.7/32.9±5.2	low carbohydrate diet: carbohydrate:fat:protein: 5–10:50–80:10–40	Dietitians	Reduce sweets and saturated fatty acid intake, increase unsaturated fat, avoid large portions, 3 meals per day	12 weeks	HFC, BMI, SBP, DBP, TG, HDL, HbA1c, HOMA-IR	Unclear	HFC decreased 7.2% in LCHF diet. HFC decreased 6.1% in 5:2 diet.
Garousi et al., 2021	Iran	80/75	NAFLD&Obesity	Diet	33–54	36//39	32.02±4.57/30.06±3.81	LOV-D: protein restraining in meat products, 500 kcal less than energy requirement	Unmentioned	Protein freely 500 kcal less than energy requirement	3months	HFC, BMI, WC, SBP, DBP, TG, HDL, FBG, HOMA-IR	Trained assessor	HFC, BMI, WC, SBP, TG, FBG, and HOMA-IR decreased in LOV-D.
Marin-Alejandre et al., 2021	Spain	98/76/72/58	NAFLD&Obesity	Diet	41–60	55//43	33.7±4/33.3±4	FLiO: carbohydrate:fat:protein: 40–45:30–35:25, 7 meals/day, 30% less than energy requirement	Unmentioned	AHA: carbohydrate:fat:protein: 55:30:15, 3–5 meals/day, 30% less than energy requirement	24months	HFC, BMI, WC, SBP, DBP, TG, HDL, HbA1c, HOMA-IR	Unclear	HFC, WC, and HOMA-IR decreased in FLiO group.

## Sheet: Sheet2
	(Al-Jiffri et al., 2013)	Italy
	(Bacchi et al., 2013)	Israel	32/31	Exercise	53–58
	(Zelber-Sagi et al., 2014)	UK	82/64	Exercise	36–58
	(Hallsworth et al., 2015)	Egypt	29/23	Exercise	44–64
	(Elsisia & Aneisb, 2016)	Greece	32	Exercise	33–56
	(Kaliora et al., 2016)	Iran	55/44	Diet	40–61
	(Razavi Zade et al., 2016)	China	60/60	Diet	32–53
	(Zhang et al., 2016)	Saudi Arabia	220/211/208	Exercise	46–62
	(Abd El-Kader et al., 2016)	Brazil	100	Diet combined with exercise	45–57
	(Rezende et al., 2016)	Australia	44/40	Exercise	48–63
	(Houghton et al., 2017)	Japan	26/24	Exercise	42–67
	(Oh et al., 2017)	Greece	61/52	Exercise	46–53
	(Katsagoni et al., 2018)	China	63/63	Diet combined with exercise	38–60
	(Jia, 2018)	Australia	474/461	Exercise	48–62
	(Properzi et al., 2018)	Iran	51/50/50/49/48	Diet	38–62
	(Eslami et al., 2019)	Iran	70/64	Diet	36–56
	(Rezaei et al., 2019)	Iran	66/54(66)	Diet	32–60
	(Maleki et al., 2019)	Iran	66/62	Diet	36–56
	(Gheflati et al., 2019)		60/54	Diet	31–49
